# Supplementary material for: Long-Term Ingestion of Sicilian Black Bee Chestnut Honey and/or D-Limonene Counteracts Brain Damage Induced by High Fat-Diet in Obese Mice
Source: Int J Mol Sci. 2023 Feb 9;24(4):3467. doi: 10.3390/ijms24043467 (PMC9966634; doi:10.3390/ijms24043467)
Supplement: Supplementary file 1 [file ijms-24-03467-s001.zip]

Archive with 1 entries (1 files):
- ijms-2171755-supplementary.pdf
